# Supplementary material for: Development of a Piezo-Driven Liquid Jet Dispenser with Hinge-Lever Amplification Mechanism
Source: Micromachines (Basel). 2020 Jan 21;11(2):117. doi: 10.3390/mi11020117 (PMC7073657; doi:10.3390/mi11020117)
Supplement: Supplementary file 1 [file micromachines-11-00117-s001.zip]

Archive with 1 entries (1 files):
- micromachines-687546-supplementary.mp4
